# Supplementary material for: Evolution of Tertiary Structure of Viral RNA Dependent Polymerases
Source: PLoS One. 2014 May 9;9(5):e96070. doi: 10.1371/journal.pone.0096070 (PMC4015915; doi:10.1371/journal.pone.0096070)
Supplement: Table S1 — Comparison of hmH and hmE. The RMSD of hmH and hmE were calculated for all individual couples of vRdPs and compared in table. Individual vRdP structures introduced by PBD code-strain are assigned to virus species. Row E shows RMSD values for hmE. Row H shows adequate values for hmH. It is apparent that RMSD values for hmH are comparable with values for hmE and they are often even lower. (XLSX) [file pone.0096070.s004.xlsx]

## Sheet: List1
			DENV	JEV	BVDV1	HCV1	PolV1	HuRV16	HuRV1B	CoxVB3	FMDV	NORV	MuNORV1	RHEV	SappV	Φ6	Qβ	IBDV	IPNV	SRV	MORV3	HIV1	HIV2
			2J7W-A	4K6M-A	1S49-A	1NB6-A	3OLB-A	1XR7-A	1XR6-A	3CDW-A	2E9Z-A	3BSO-A	3UQS-A	1HKV-B	2CKW-A	1HI0-P	3AVX-A	2PUS-A	2YI9-A	2R7W-A	1N35-A	3V81-C	1MU2-A
JEV	4K6M-A	E	0.4 (36)	-	-	-	-	-	-	-	-	-	-	-	-	-	-	-	-	-	-	-	-
		H	0.2 (32)	-	-	-	-	-	-	-	-	-	-	-	-	-	-	-	-	-	-	-	-
BVDV1	1S49-A	E	1.1 (36)	1.2 (36)	-	-	-	-	-	-	-	-	-	-	-	-	-	-	-	-	-	-	-
		H	0.9 (32)	0.9 (32)	-	-	-	-	-	-	-	-	-	-	-	-	-	-	-	-	-	-	-
HCV1	1NB6-A	E	2.6 (36)	1.6 (36)	1.6 (36)	-	-	-	-	-	-	-	-	-	-	-	-	-	-	-	-	-	-
		H	2.6 (31)	2.7 (31)	2.8 (31)	-	-	-	-	-	-	-	-	-	-	-	-	-	-	-	-	-	-
PolV1	3OLB-A	E	2.0 (34)	3.0 (34)	1.9 (34)	1.7 (34)	-	-	-	-	-	-	-	-	-	-	-	-	-	-	-	-	-
		H	3.2 (33)	3.2 (33)	3.8 (33)	2.5 (33)	-	-	-	-	-	-	-	-	-	-	-	-	-	-	-	-	-
HuRV16	1XR7-A	E	1.6 (34)	1.5 (34)	1.6 (34)	1.6 (34)	0.6 (34)	-	-	-	-	-	-	-	-	-	-	-	-	-	-	-	-
		H	3.1 (33)	3.2 (33)	3.8 (33)	2.5 (33)	0.4 (33)	-	-	-	-	-	-	-	-	-	-	-	-	-	-	-	-
HuRV1B	1XR6-A	E	1.8 (34)	1.9 (34)	2.0 (34)	1.7 (34)	0.5 (34)	0.4 (34)	-	-	-	-	-	-	-	-	-	-	-	-	-	-	-
		H	3.3 (33)	3.1 (33)	3.8 (33)	2.5 (33)	0.4 (33)	0.3 (33)	-	-	-	-	-	-	-	-	-	-	-	-	-	-	-
CoxVB3	3CDW-A	E	2.3 (34)	2.8 (34)	1.9 (34)	1.8 (34)	0.32 (34)	0.7 (34)	0.7 (34)	-	-	-	-	-	-	-	-	-	-	-	-	-	-
		H	3.1 (33)	3.1 (33)	3.7 (33)	2.4 (33)	0.3 (33)	0.3 (33)	0.4 (33)	-	-	-	-	-	-	-	-	-	-	-	-	-	-
FMDV	2E9Z-A	E	1.4 (34)	1.3 (34)	1.5 (34)	1.7 (34)	1.2 (34)	1.3 (34)	1.4 (34)	1.2 (34)	-	-	-	-	-	-	-	-	-	-	-	-	-
		H	3.1 (27)	3.0 (27)	4.0 (27)	2.9 (27)	2.1 (27)	2.1 (27)	2.2 (27)	2.1 (27)	-	-	-	-	-	-	-	-	-	-	-	-	-
NORV	3BSO-A	E	3.0 (31)	3.6 (31)	4.4 (31)	2.0 (31)	2.9 (31)	1.8 (31)	2.3 (31)	3.2 (31)	1.8 (31)	-	-	-	-	-	-	-	-	-	-	-	-
		H	3.5 (32)	3.5 (32)	3.2 (32)	2.8 (32)	1.5 (32)	1.5 (32)	1.5 (32)	1.5 (32)	2.5 (32)	-	-	-	-	-	-	-	-	-	-	-	-
MuNORV1	3UQS-A	E	2.2 (31)	1.9 (31)	2.8 (31)	2.1 (31)	2.9 (31)	2.8 (31)	1.6 (31)	2.8 (31)	1.3 (31)	1.2 (31)	-	-	-	-	-	-	-	-	-	-	-
		H	2.8 (32)	2.8 (32)	2.4 (32)	2.8 (32)	1.5 (32)	1.4 (32)	1.5 (32)	1.4 (32)	2.4 (32)	1.1 (32)	-	-	-	-	-	-	-	-	-	-	-
RHEV	1HKV-B	E	2.4 (31)	3.5 (31)	2.9 (31)	3.1 (31)	3.0 (31)	3.3 (31)	3.4 (31)	2.4 (31)	1.5 (31)	1.5 (31)	1.6 (31)	-	-	-	-	-	-	-	-	-	-
		H	2.7 (32)	2.7 (32)	2.7 (32)	2.4 (32)	1.3 (32)	1.4 (32)	1.5 (32)	1.3 (32)	2.3 (32)	1.7 (32)	1.1 (32)	-	-	-	-	-	-	-	-	-	-
SappV	2CKW-A	E	2.1 (30)	3.8 (30)	3.4 (30)	2.3 (30)	2.9 (30)	1.9 (30)	3.4 (30)	3.2 (30)	3.4 (30)	1.9 (30)	2.5 (30)	1.2 (30)	-	-	-	-	-	-	-	-	-
		H	2.9 (32)	2.8 (32)	3.4 (32)	2.6 (32)	1.5 (32)	1.5 (32)	1.6 (32)	1.5 (32)	2.3 (32)	2.7 (32)	0.7 (32)	0.67 (32)	-	-	-	-	-	-	-	-	-
Φ6	1HI0-P	E	1.8 (33)	3.3 (33)	3.8 (33)	3.9 (33)	2.1 (33)	3.6 (33)	2.9 (33)	2.0 (33)	3.3 (33)	2.6 (33)	2.7 (33)	3.1 (33)	2.9 (33)	-	-	-	-	-	-	-	-
		H	3.7 (32)	3.7 (32)	3.9 (32)	3.9 (32)	3.4 (32)	3.1 (32)	3.1 (32)	3.2 (32)	2.6 (32)	3.7 (32)	3.9 (32)	4.0 (32)	4.1 (32)	-	-	-	-	-	-	-	-
Qβ	3AVX-A	E	2.1 (26)	2.4 (26)	2.6 (26)	3.0 (26)	3.0 (26)	1.8 (26)	2.1 (26)	3.0 (26)	2.4 (26)	2.1 (26)	2.9 (26)	2.2 (26)	2.4 (26)	3.0 (26)	-	-	-	-	-	-	-
		H	0.5 (35)	0.5 (35)	0.9 (35)	0.9 (35)	0.6 (35)	0.7 (35)	0.6 (35)	0.6 (35)	0.4 (35)	2.7 (35)	0.6 (35)	0.7 (35)	0.6 (35)	0.4 (35)	-	-	-	-	-	-	-
IBDV	2PUS-A	E	2.8 (32)	2.9 (32)	3.2 (32)	2.7 (32)	2.0 (32)	2.2 (32)	2.2 (32)	2.1 (32)	2.1 (32)	2.3 (32)	2.1 (32)	3.0 (32)	2.9 (32)	3.1 (32)	2.6 (32)	-	-	-	-	-	-
		H	1.3 (32)	1.3 (32)	1.1 (32)	2.6 (32)	3.3 (32)	3.1 (32)	3.2 (32)	3.1 (32)	2.5 (32)	2.8 (32)	2.3 (32)	2.3 (32)	2.0 (32)	4.6 (32)	0.5 (32)	-	-	-	-	-	-
IPNV	2YI9-A	E	3.2 (33)	3.1 (33)	3.0 (33)	2.7 (33)	2.1 (33)	2.1 (33)	2.2 (33)	2.1 (33)	2.0 (33)	2.7 (33)	2.0 (33)	2.7 (33)	2.9 (33)	3.0 (33)	3.0 (33)	0.5 (33)	-	-	-	-	-
		H	1.4 (32)	1.3 (32)	1.2 (32)	2.6 (32)	2.9 (32)	3.0 (32)	3.0 (32)	2.8 (32)	2.6 (32)	2.8 (32)	2.4 (32)	2.3 (32)	2.0 (32)	4.5 (32)	0.6 (32)	0.5 (32)	-	-	-	-	-
SRV	2R7W-A	E	3.6 (25)	3.5 (25)	3.3 (25)	3.8 (25)	2.9 (25)	2.6 (25)	2.9 (25)	3.0 (25)	3.8 (25)	2.5 (25)	2.7 (25)	2.6 (25)	2.9 (25)	3.2 (25)	2.1 (25)	3.4 (25)	2.8 (25)	-	-	-	-
		H	2.3 (38)	2.4 (38)	2.8 (38)	2.8 (38)	2.6 (38)	3.0 (38)	2.6 (38)	2.6 (38)	2.3 (38)	2.6 (38)	2.5 (38)	2.7 (38)	2.4 (38)	3.8 (38)	0.5 (38)	2.7 (38)	2.7 (38)	-	-	-	-
MORV3	1N35-A	E	1.9 (26)	2.5 (26)	3.3 (26)	3.1 (26)	2.2 (26)	3.4 (26)	2.2 (26)	2.0 (26)	2.4 (26)	2.1 (26)	2.0 (26)	2.0 (26)	1.9 (26)	2.5 (26)	2.2 (26)	2.5 (26)	2.6 (26)	1.8 (26)	-	-	-
		H	2.5 (36)	2.5 (36)	2.7 (36)	2.7 (36)	2.0 (36)	2.1 (36)	2.0 (36)	2.0 (36)	2.6 (36)	2.5 (36)	2.7 (36)	2.2 (36)	2.2 (36)	3.9 (36)	0.5 (36)	2.3 (36)	2.2 (36)	2.2 (36)	-	-	-
HIV1	3V81-C	E	3.1 (23)	2.1 (23)	2.6 (23)	2.4 (23)	3.2 (23)	3.8 (23)	3.4 (23)	3.0 (23)	3.1 (23)	2.0 (23)	1.7 (23)	1.9 (23)	2.6 (23)	1.9 (23)	1.8 (23)	2.4 (23)	2.3 (23)	2.1 (23)	1.4 (23)	-	-
		H	1.8 (29)	1.7 (29)	2.0 (29)	2.7 (29)	3.0 (29)	2.7 (29)	2.8 (29)	2.6 (29)	3.6 (29)	2.6 (29)	2.0 (29)	2.3 (29)	2.8 (29)	3.4 (29)	0.3 (29)	2.1 (29)	2.1 (29)	1.9 (29)	2.5 (29)	-	-
HIV2	1MU2-A	E	2.0 (23)	3.1 (23)	2.6 (23)	2.6 (23)	3.0 (23)	3.5 (23)	2.7 (23)	3.1 (23)	2.8 (23)	2.2 (23)	2.1 (23)	2.4 (23)	3.0 (23)	2.3 (23)	2.1 (23)	2.2 (23)	2.1 (23)	2.6 (23)	1.6 (23)	2.0 (23)	-
		H	1.9 (29)	1.7 (29)	2.2 (29)	2.8 (29)	2.9 (29)	2.7 (29)	2.7 (29)	2.9 (29)	3.8 (29)	2.6 (29)	2.0 (29)	2.7 (29)	2.8 (29)	3.2 (29)	0.2 (29)	2.1 (29)	2.2 (29)	2.1 (29)	2.6 (29)	0.6 (29)	-
MoMLV	1RW3-A	E	3.5 (23)	2.1 (23)	1.6 (23)	1.8 (23)	2.3 (23)	2.8 (23)	3.1 (23)	2.2 (23)	2.8 (23)	1.7 (23)	1.4 (23)	1.8 (23)	2.4 (23)	2.2 (23)	2.0 (23)	1.4 (23)	1.3 (23)	1.8 (23)	2.1 (23)	2.2 (23)	2.4 (23)
		H	3.1 (29)	2.0 (29)	2.8 (29)	2.7 (29)	2.0 (29)	2.9 (29)	2.9 (29)	2.0 (29)	1.7 (29)	1.8 (29)	2.1 (29)	3.1 (29)	2.1 (29)	3.0 (29)	1.7 (29)	2.5 (29)	2.4 (29)	2.7 (29)	1.3 (29)	1.0 (29)	1.8 (29)
